# Supplementary material for: Processing methodology of global anthropogenic emissions for air quality modeling
Source: MethodsX. 2021 Aug 31;8:101505. doi: 10.1016/j.mex.2021.101505 (PMC8563476; doi:10.1016/j.mex.2021.101505)
Supplement: Supplementary file 1 [file mmc1.zip]

Archive with 6 entries (6 files):
- CAMS-GLOB-ANT_Glb_0.1x0.1_anthro_co_v4.2_monthly_5883.nc
- CH4_2018.nc
- conversion_transport.sh
- Converted_Transport0JanuaryCO.nc
- CO_2018.nc
- SO2_2018.nc
