# Supplementary material for: Processing methodology of global anthropogenic emissions for air quality modeling
Source: MethodsX. 2021 Aug 31;8:101505. doi: 10.1016/j.mex.2021.101505 (PMC8563476; doi:10.1016/j.mex.2021.101505)
Supplement: Supplementary file 1 [file mmc1.zip › conversion_transport.sh]

#!/bin/bash
ml NCO
ml CDO

part1=CAMS-GLOB-ANT_Glb_0.1x0.1_anthro_
part3=_v4.2_monthly_5883.nc

for (( pollutant_count = 0; pollutant_count <= 33; pollutant_count++ ))  
do
case $pollutant_count in
  0)
  pollutant_name=bc
  pollutant_real=BC
  ;;
  1)
  pollutant_name=ch4
  pollutant_real=CH4
  ;;
  2)
  pollutant_name=co2
  pollutant_real=CO2
  ;;
  3)
  pollutant_name=co
  pollutant_real=CO
  ;;
  4)
  pollutant_name=nh3
  pollutant_real=NH3
  ;;
  5)
  pollutant_name=nmvoc
  pollutant_real=NMVOC
  ;;
  6)
  pollutant_name=nox
  pollutant_real=NOx
  ;;
  7)
  pollutant_name=oc
  pollutant_real=OC
  ;;
  8)
  pollutant_name=so2
  pollutant_real=SO2
  ;;
  9)
  pollutant_name=voc1
  pollutant_real=Alcohols
  ;;
  10)
  pollutant_name=voc2
  pollutant_real=Ethane
  ;;
  11)
  pollutant_name=voc3
  pollutant_real=Propane
  ;;
  12)
  pollutant_name=voc4
  pollutant_real=Butanes
  ;;
  13)
  pollutant_name=voc5
  pollutant_real=Pentanes
  ;;
  14)
  pollutant_name=voc6
  pollutant_real=Hexanes
  ;;
  15)
  pollutant_name=voc7
  pollutant_real=Ethene
  ;;
  16)
  pollutant_name=voc8
  pollutant_real=Propene
  ;;
  17)
  pollutant_name=voc9
  pollutant_real=Ethyne
  ;;
  18)
  pollutant_name=voc10
  pollutant_real=Isoprenes
  ;;
  19)
  pollutant_name=voc11
  pollutant_real=Monoterpenes
  ;;
  20)
  pollutant_name=voc12
  pollutant_real=Other_alkad
  ;;
  21)
  pollutant_name=voc13
  pollutant_real=Benzene
  ;;
  22)
  pollutant_name=voc14
  pollutant_real=Methylbenzene
  ;;
  23)
  pollutant_name=voc15
  pollutant_real=Dimethylbenzenes
  ;;
  24)
  pollutant_name=voc16
  pollutant_real=Trimethylbenzenes
  ;;
  25)
  pollutant_name=voc17
  pollutant_real=Other_aromatics
  ;;
  26)
  pollutant_name=voc18
  pollutant_real=Esters
  ;;
  27)
  pollutant_name=voc19
  pollutant_real=Ethers
  ;;
  28)
  pollutant_name=voc20
  pollutant_real=Chlorinated
  ;;
  29)
  pollutant_name=voc21
  pollutant_real=Methanal
  ;;
  30)
  pollutant_name=voc22
  pollutant_real=Other_alkanals
  ;;
  31)
  pollutant_name=voc23
  pollutant_real=Alkanones
  ;;
  32)
  pollutant_name=voc24
  pollutant_real=Acids
  ;;
  33)
  pollutant_name=voc25
  pollutant_real=Others
  ;;
  *)
  echo "All done"
  ;;
esac

counter = 0
for (( counter = 0; counter <= 11; counter++ )) 
do
case "$counter" in
  "0")
  month=January
  ;;
  "1")
  month=February
  ;;
  "2")
  month=March
  ;;
  "3")
  month=April
  ;;
  "4")
  month=May
  ;;
  "5")
  month=June
  ;;
  "6")
  month=July
  ;;
  "7")
  month=August
  ;;
  "8")
  month=September
  ;;
  "9")
  month=October
  ;;
  "10")
  month=Novemeber
  ;;
  "11")
  month=December
  ;;
  *)
  echo "All done"
  ;;
esac

FILE1="$part1""$pollutant_name""$part3"
#STEP 1
ncks -O -d time,$counter "$FILE1" "$counter""$month""$pollutant_real""_Transport.nc"
wait
#STEP 2
ncwa -O -a time "$counter""$month""$pollutant_real""_Transport.nc" "$counter""$month""$pollutant_real""_Transport.nc"
wait
#STEP 3
ncks -C -O -x -v time "$counter""$month""$pollutant_real""_Transport.nc" "$counter""$month""$pollutant_real""_Transport.nc"
wait
#STEP 4
ncks -O -3 "$counter""$month""$pollutant_real""_Transport.nc" "$counter""$month""$pollutant_real""_Transport.nc"
wait
#STEP 5
ncks -O -v tro --msa -d lon,0.,180. -d lon,-180.,-1.0 "$counter""$month""$pollutant_real""_Transport.nc" "$counter""$month""$pollutant_real""_Transport.nc"
wait
#STEP 6
ncap2 -O -s 'where(lon < 0) lon=lon+360' "$counter""$month""$pollutant_real""_Transport.nc" "Converted_Transport""$counter""$month""$pollutant_real"".nc"
wait

done
done
